# Supplementary material for: Refining the Moderate Inclusion Range of Dried Asian Watermeal (Wolffia globosa) in the Diets of Two-Spotted Crickets (Gryllus bimaculatus): Integrating Segmented Regression and Nutritional Self-Selection
Source: Insects. 2026 Apr 15;17(4):420. doi: 10.3390/insects17040420 (PMC13116682; doi:10.3390/insects17040420)
Supplement: Supplementary file 1 [file insects-17-00420-s001.zip]

Archive with 1 entries (1 files):
- insects-4195902-supplementary.pdf
